# Supplementary material for: First Report of Sarcocystis pilosa from a Red Fox (Vulpes vulpes) Released for the Re-Introduction Project in South Korea
Source: Animals (Basel). 2023 Dec 27;14(1):89. doi: 10.3390/ani14010089 (PMC10778215; doi:10.3390/ani14010089)
Supplement: Supplementary file 1 [file animals-14-00089-s001.zip]

Archive with 2 entries (2 files):
- Figure S1 Original phylogenetic tree of Sarcocystis spp. based on cox1 gene.pdf
- Table S1 List of sequences included in the phylogenetic analyses with details of collection localities, host species and GenBank accession numbers.pdf
